# Supplementary material for: Soft Wetting Ridge Rotation in Sessile Droplets and Capillary Bridges
Source: Langmuir. 2025 Feb 3;41(6):4146–53. doi: 10.1021/acs.langmuir.4c04667 (PMC11841037; doi:10.1021/acs.langmuir.4c04667)
Supplement: Supplementary file 2 — la4c04667_si_002.zip [file la4c04667_si_002.zip]

Archive with 112 entries (106 files):
- SupportingInformation/
- __MACOSX/._SupportingInformation
- SupportingInformation/untitled folder/
- __MACOSX/SupportingInformation/._untitled folder
- SupportingInformation/.DS_Store
- __MACOSX/SupportingInformation/._.DS_Store
- SupportingInformation/old/
- __MACOSX/SupportingInformation/._old
- SupportingInformation/Figures/
- __MACOSX/SupportingInformation/._Figures
- SupportingInformation/rsc.bst
- __MACOSX/SupportingInformation/._rsc.bst
- SupportingInformation/SupportingInformation.tex
- __MACOSX/SupportingInformation/._SupportingInformation.tex
- SupportingInformation/SupportingInformation.pdf
- __MACOSX/SupportingInformation/._SupportingInformation.pdf
- SupportingInformation/Ridge_form.bib
- __MACOSX/SupportingInformation/._Ridge_form.bib
- SupportingInformation/rsc.bib
- __MACOSX/SupportingInformation/._rsc.bib
- SupportingInformation/untitled folder/.DS_Store
- __MACOSX/SupportingInformation/untitled folder/._.DS_Store
- SupportingInformation/untitled folder/Figures/
- __MACOSX/SupportingInformation/untitled folder/._Figures
- SupportingInformation/untitled folder/rsc.bst
- __MACOSX/SupportingInformation/untitled folder/._rsc.bst
- SupportingInformation/untitled folder/SupportingInformation.tex
- __MACOSX/SupportingInformation/untitled folder/._SupportingInformation.tex
- SupportingInformation/untitled folder/SupportingInformation.pdf
- __MACOSX/SupportingInformation/untitled folder/._SupportingInformation.pdf
- SupportingInformation/untitled folder/Ridge_form.bib
- __MACOSX/SupportingInformation/untitled folder/._Ridge_form.bib
- SupportingInformation/untitled folder/rsc.bib
- __MACOSX/SupportingInformation/untitled folder/._rsc.bib
- SupportingInformation/old/.DS_Store
- __MACOSX/SupportingInformation/old/._.DS_Store
- SupportingInformation/old/SI.pdf
- __MACOSX/SupportingInformation/old/._SI.pdf
- SupportingInformation/old/Figures/
- __MACOSX/SupportingInformation/old/._Figures
- SupportingInformation/old/rsc.bst
- __MACOSX/SupportingInformation/old/._rsc.bst
- SupportingInformation/old/SupportingInformation.tex
- __MACOSX/SupportingInformation/old/._SupportingInformation.tex
- SupportingInformation/old/SupportingInformation.pdf
- __MACOSX/SupportingInformation/old/._SupportingInformation.pdf
- SupportingInformation/old/SI.tex
- __MACOSX/SupportingInformation/old/._SI.tex
- SupportingInformation/old/Ridge_form.bib
- __MACOSX/SupportingInformation/old/._Ridge_form.bib
- SupportingInformation/old/rsc.bib
- __MACOSX/SupportingInformation/old/._rsc.bib
- SupportingInformation/Figures/fig4.pdf
- __MACOSX/SupportingInformation/Figures/._fig4.pdf
- SupportingInformation/Figures/fig5.pdf
- __MACOSX/SupportingInformation/Figures/._fig5.pdf
- SupportingInformation/Figures/fig7.pdf
- __MACOSX/SupportingInformation/Figures/._fig7.pdf
- SupportingInformation/Figures/fig6.pdf
- __MACOSX/SupportingInformation/Figures/._fig6.pdf
- SupportingInformation/Figures/fig2.pdf
- __MACOSX/SupportingInformation/Figures/._fig2.pdf
- SupportingInformation/Figures/.DS_Store
- __MACOSX/SupportingInformation/Figures/._.DS_Store
- SupportingInformation/Figures/fig3.pdf
- __MACOSX/SupportingInformation/Figures/._fig3.pdf
- SupportingInformation/Figures/fig1.pdf
- __MACOSX/SupportingInformation/Figures/._fig1.pdf
- SupportingInformation/Figures/fig8.pdf
- __MACOSX/SupportingInformation/Figures/._fig8.pdf
- SupportingInformation/Figures/fig9.pdf
- __MACOSX/SupportingInformation/Figures/._fig9.pdf
- SupportingInformation/untitled folder/Figures/fig4.pdf
- __MACOSX/SupportingInformation/untitled folder/Figures/._fig4.pdf
- SupportingInformation/untitled folder/Figures/fig5.pdf
- __MACOSX/SupportingInformation/untitled folder/Figures/._fig5.pdf
- SupportingInformation/untitled folder/Figures/fig7.pdf
- __MACOSX/SupportingInformation/untitled folder/Figures/._fig7.pdf
- SupportingInformation/untitled folder/Figures/fig6.pdf
- __MACOSX/SupportingInformation/untitled folder/Figures/._fig6.pdf
- SupportingInformation/untitled folder/Figures/fig2.pdf
- __MACOSX/SupportingInformation/untitled folder/Figures/._fig2.pdf
- SupportingInformation/untitled folder/Figures/.DS_Store
- __MACOSX/SupportingInformation/untitled folder/Figures/._.DS_Store
- SupportingInformation/untitled folder/Figures/fig3.pdf
- __MACOSX/SupportingInformation/untitled folder/Figures/._fig3.pdf
- SupportingInformation/untitled folder/Figures/fig1.pdf
- __MACOSX/SupportingInformation/untitled folder/Figures/._fig1.pdf
- SupportingInformation/untitled folder/Figures/fig8.pdf
- __MACOSX/SupportingInformation/untitled folder/Figures/._fig8.pdf
- SupportingInformation/untitled folder/Figures/fig9.pdf
- __MACOSX/SupportingInformation/untitled folder/Figures/._fig9.pdf
- SupportingInformation/old/Figures/fig4.pdf
- __MACOSX/SupportingInformation/old/Figures/._fig4.pdf
- SupportingInformation/old/Figures/fig5.pdf
- __MACOSX/SupportingInformation/old/Figures/._fig5.pdf
- SupportingInformation/old/Figures/fig7.pdf
- __MACOSX/SupportingInformation/old/Figures/._fig7.pdf
- SupportingInformation/old/Figures/fig6.pdf
- __MACOSX/SupportingInformation/old/Figures/._fig6.pdf
- SupportingInformation/old/Figures/fig2.pdf
- __MACOSX/SupportingInformation/old/Figures/._fig2.pdf
- SupportingInformation/old/Figures/.DS_Store
- __MACOSX/SupportingInformation/old/Figures/._.DS_Store
- SupportingInformation/old/Figures/fig3.pdf
- __MACOSX/SupportingInformation/old/Figures/._fig3.pdf
- SupportingInformation/old/Figures/fig1.pdf
- __MACOSX/SupportingInformation/old/Figures/._fig1.pdf
- SupportingInformation/old/Figures/fig8.pdf
- __MACOSX/SupportingInformation/old/Figures/._fig8.pdf
- SupportingInformation/old/Figures/fig9.pdf
- __MACOSX/SupportingInformation/old/Figures/._fig9.pdf
