# Supplementary material for: Soft Wetting Ridge Rotation in Sessile Droplets and Capillary Bridges
Source: Langmuir. 2025 Feb 3;41(6):4146–53. doi: 10.1021/acs.langmuir.4c04667 (PMC11841037; doi:10.1021/acs.langmuir.4c04667)
Supplement: Supplementary file 2 — la4c04667_si_002.zip [file la4c04667_si_002.zip › SupportingInformation/SupportingInformation.tex]

%%%%%%%%%%%%%%%%%%%%%%%%%%%%%%%%%%%%%%%%%%%%%%%%%%%%%%%%%%%%%%%%%%%%%
%% This is a (brief) model paper using the achemso class
%% The document class accepts keyval options, which should include
%% the target journal and optionally the manuscript type.
%%%%%%%%%%%%%%%%%%%%%%%%%%%%%%%%%%%%%%%%%%%%%%%%%%%%%%%%%%%%%%%%%%%%%
\documentclass[journal=jacsat,manuscript=article]{achemso}
%\title{Sections and Chapters}
%%%%%%%%%%%%%%%%%%%%%%%%%%%%%%%%%%%%%%%%%%%%%%%%%%%%%%%%%%%%%%%%%%%%%
%% Place any additional packages needed here.  Only include packages
%% which are essential, to avoid problems later.
%%%%%%%%%%%%%%%%%%%%%%%%%%%%%%%%%%%%%%%%%%%%%%%%%%%%%%%%%%%%%%%%%%%%%
\usepackage{chemformula} % Formula subscripts using \ch{}
\usepackage[T1]{fontenc} % Use modern font encodings
\usepackage{mathptmx}
\usepackage{sectsty}
\usepackage{graphicx} 
\usepackage{lastpage}
\usepackage{amsmath,amssymb}
\usepackage{float}
\usepackage{fancyhdr}
\usepackage{fnpos}
\usepackage{accents}
\usepackage{bm}
\usepackage[format=plain,justification=justified,singlelinecheck=false,font={stretch=1.125,small,sf},labelfont=bf,labelsep=space]{caption}
\DeclareMathOperator{\sign}{sgn}
%%%%%%%%%%%%%%%%%%%%%%%%%%%%%%%%%%%%%%%%%%%%%%%%%%%%%%%%%%%%%%%%%%%%%
%% If issues arise when submitting your manuscript, you may want to
%% un-comment the next line.  This provides information on the
%% version of every file you have used.
%%%%%%%%%%%%%%%%%%%%%%%%%%%%%%%%%%%%%%%%%%%%%%%%%%%%%%%%%%%%%%%%%%%%%
%%\listfiles

%%%%%%%%%%%%%%%%%%%%%%%%%%%%%%%%%%%%%%%%%%%%%%%%%%%%%%%%%%%%%%%%%%%%%
%% Place any additional macros here.  Please use \newcommand* where
%% possible, and avoid layout-changing macros (which are not used
%% when typesetting).
%%%%%%%%%%%%%%%%%%%%%%%%%%%%%%%%%%%%%%%%%%%%%%%%%%%%%%%%%%%%%%%%%%%%%
\newcommand*\mycommand[1]{\texttt{\emph{#1}}}

%%%%%%%%%%%%%%%%%%%%%%%%%%%%%%%%%%%%%%%%%%%%%%%%%%%%%%%%%%%%%%%%%%%%%
%% Meta-data block
%% ---------------
%% Each author should be given as a separate \author command.
%%
%% Corresponding authors should have an e-mail given after the author
%% name as an \email command. Phone and fax numbers can be given
%% using \phone and \fax, respectively; this information is optional.
%%
%% The affiliation of authors is given after the authors; each
%% \affiliation command applies to all preceding authors not already
%% assigned an affiliation.
%%
%% The affiliation takes an option argument for the short name.  This
%% will typically be something like "University of Somewhere".
%%
%% The \altaffiliation macro should be used for new address, etc.
%% On the other hand, \alsoaffiliation is used on a per author basis
%% when authors are associated with multiple institutions.
%%%%%%%%%%%%%%%%%%%%%%%%%%%%%%%%%%%%%%%%%%%%%%%%%%%%%%%%%%%%%%%%%%%%%
\author{Bo Xue Zheng}
\author{Tak Shing Chan}
\email{taksc@uio.no}
\affiliation[University of Oslo]
{Mechanics Division, Department of Mathematics, University of Oslo, 0316 Oslo, Norway}


%%%%%%%%%%%%%%%%%%%%%%%%%%%%%%%%%%%%%%%%%%%%%%%%%%%%%%%%%%%%%%%%%%%%%
%% The document title should be given as usual. Some journals require
%% a running title from the author: this should be supplied as an
%% optional argument to \title.
%%%%%%%%%%%%%%%%%%%%%%%%%%%%%%%%%%%%%%%%%%%%%%%%%%%%%%%%%%%%%%%%%%%%%
\title[Soft wetting ridge rotation]
  {Soft wetting ridge rotation in sessile droplets and capillary bridges (Supporting information)}

%%%%%%%%%%%%%%%%%%%%%%%%%%%%%%%%%%%%%%%%%%%%%%%%%%%%%%%%%%%%%%%%%%%%%
%% Some journals require a list of abbreviations or keywords to be
%% supplied. These should be set up here, and will be printed after
%% the title and author information, if needed.
%%%%%%%%%%%%%%%%%%%%%%%%%%%%%%%%%%%%%%%%%%%%%%%%%%%%%%%%%%%%%%%%%%%%%
\abbreviations{IR,NMR,UV}
\keywords{American Chemical Society, \LaTeX}

%%%%%%%%%%%%%%%%%%%%%%%%%%%%%%%%%%%%%%%%%%%%%%%%%%%%%%%%%%%%%%%%%%%%%
%% The manuscript does not need to include \maketitle, which is
%% executed automatically.
%%%%%%%%%%%%%%%%%%%%%%%%%%%%%%%%%%%%%%%%%%%%%%%%%%%%%%%%%%%%%%%%%%%%%
\begin{document}
%\maketitle
\tableofcontents

%%%%%%%%%%%%%%%%%%%%%%%%%%%%%%%%%%%%%%%%%%%%%%%%%%%%%%%%%%%%%%%%%%%%%
%% The "tocentry" environment can be used to create an entry for the
%% graphical table of contents. It is given here as some journals
%% require that it is printed as part of the abstract page. It will
%% be automatically moved as appropriate.
%%%%%%%%%%%%%%%%%%%%%%%%%%%%%%%%%%%%%%%%%%%%%%%%%%%%%%%%%%%%%%%%%%%%%


%%%%%%%%%%%%%%%%%%%%%%%%%%%%%%%%%%%%%%%%%%%%%%%%%%%%%%%%%%%%%%%%%%%%%
%% The same is true for Supporting Information, which should use the
%% suppinfo environment.
%%%%%%%%%%%%%%%%%%%%%%%%%%%%%%%%%%%%%%%%%%%%%%%%%%%%%%%%%%%%%%%%%%%%%


\section{SI1: Relations between the components of the stress tensor and the displacements in cylindrical coordinates} \label{appA}

\addcontentsline{toc}{section}{SI1: Relations between the components of the stress tensor and the displacements in cylindrical coordinates}


 \begin{eqnarray} \label{elst1}
\sigma_{rr} = -p+\frac{E}{(1+\nu)}  \left(\frac{{\partial}U_{r}}{{\partial}r} -\frac{1}{3}\nabla\cdot\bm{U}\right),
\end{eqnarray}

\begin{eqnarray} \label{elst2}
\sigma_{zz} = -p+\frac{E}{(1+\nu)}  \left(\frac{{\partial}U_{z}}{{\partial}z} -\frac{1}{3}\nabla\cdot\bm{U}\right),
\end{eqnarray}

\begin{eqnarray} \label{elst3}
\sigma_{\phi\phi} = -p+\frac{E}{(1+\nu)}  \left(\frac{U_{r}}{r} -\frac{1}{3}\nabla\cdot\bm{U}\right),
\end{eqnarray}

\begin{eqnarray} \label{elst4}\sigma_{rz} = \frac{E}{(1+\nu)}  \left(\frac{{\partial}U_{r}}{{\partial}z} +\frac{{\partial}U_{z}}{{\partial}r}\right),
\end{eqnarray} 
where the isotropic part of the stress tensor (or the pressure)
\begin{eqnarray} \label{elst5}
p= -\frac{E}{3(1-2\nu)} \nabla\cdot\bm{U}.
\end{eqnarray}


\section{SI2: The dimensionless governing equations and boundary conditions}\label{appB}

\addcontentsline{toc}{section}{SI2: The dimensionless governing equations and boundary conditions}

For the elastic deformation,  the dimensionless form of $\bigtriangledown\cdot \bm{\sigma}=0$ is
\begin{eqnarray} \label{ges1}
\tilde{\nabla}^{2}\tilde{U}_r - \frac{\tilde{U}_r}{\tilde{r}^{2}} -\frac{\partial \tilde{p}}{{\partial}\tilde{r}}=0
\end{eqnarray} 
in $r$-direction and
\begin{eqnarray} \label{ges2}
\tilde{\nabla}^{2}\tilde{U}_z - \frac{\partial \tilde{p}}{{\partial}\tilde{z}}=0
\end{eqnarray} 
in $z$-direction.
The dimensionless form of the incompressibility condition (eq. \ref{contin}) is 
\begin{eqnarray} \label{dicontin}
\tilde{\nabla}\cdot \tilde{\bm{U}}=0.
\end{eqnarray}


The boundary conditions far away from the droplet at $\tilde{r}= \tilde{L}$ and at the soft/rigid solid interface respectively are
\begin{eqnarray}\label{bcs1}
\tilde{\bm{U}}(\tilde{r}=\tilde{L}, \tilde{z})=0
\end{eqnarray} 
and
\begin{eqnarray}\label{bcs2}
\tilde{\bm{U}}(\tilde{r}, \tilde{z}=0)=0.
\end{eqnarray} 

At $\tilde{r}=0$, the symmetry property gives 
\begin{eqnarray}\label{bcs3}
\tilde{U_r}(\tilde{r}=0, \tilde{z})=0,
\end{eqnarray} 
and
\begin{eqnarray}\label{bcs4}
\frac{\partial \tilde{U_z}}{\partial \tilde{r}}(\tilde{r}=0, \tilde{z})=0.
\end{eqnarray} 


At the soft solid/fluid interface $\tilde{z}=\tilde{H}$,  the force balance condition (eq. \ref{fbal}) for the $r$-components and $z$-components respectively gives  
\begin{eqnarray}\label{bcs5}
\frac{\tilde{\sigma}_{rz}}{S} +\tilde{\kappa}_lH_s(\tilde{R}-\tilde{r}) \frac{\sin\varphi}{\vert\cos\varphi\vert}-\cos\theta \delta (\tilde{r}-\tilde{R}) \nonumber\\
-\tilde{\gamma}_{s}\tilde{\kappa}_s \frac{\sin\varphi}{\vert\cos\varphi\vert}\nonumber\\
+ \frac{\partial \tilde{\gamma}_s}{\partial \tilde{r}} \cos\varphi
 =0.
\end{eqnarray}
 and
\begin{eqnarray}\label{bcs6}
- \frac{\tilde{\sigma}_{zz}}{S}
-\tilde{\kappa}_lH_s(\tilde{R}-\tilde{r}) \sign(\cos\varphi)+\sin\theta \delta (\tilde{r}-\tilde{R})\nonumber\\
+\tilde{\gamma}_{s}\tilde{\kappa}_s \sign(\cos\varphi)\nonumber\\
+ \frac{\partial \tilde{\gamma}_s}{\partial \tilde{r}} \sin\varphi
=0
\end{eqnarray}
where  $\tilde{\kappa}_l={\kappa}_ll$, 
$\tilde{\kappa}_s=\kappa_sl$, 
$\tilde{\gamma}_{s}=\frac{\gamma_{s}}{\gamma}$ 
and $\frac{\partial \tilde{\gamma}_s}{\partial \tilde{r}}=\cos\theta_Y \partial H_s(\tilde{r}-\tilde{R})/\partial \tilde{r}=\cos\theta_Y \delta (\tilde{r}-\tilde{R})$.

%The curvature of the solid interface can be expressed as 
%\begin{eqnarray}\label{bcs8}
%\tilde{\kappa}_s=\frac{\frac{\partial^2 \tilde{u}_z}{\partial \tilde{r}^2}}{\left[1+\left(\frac{\partial \tilde{u}_z}{\partial \tilde{r}}\right)^2 \right]^{3/2}}+\frac{\frac{\partial \tilde{u}_z}{\partial \tilde{r}}}{r\left[1+\left(\frac{\partial \tilde{u}_z}{\partial \tilde{r}}\right)^2 \right]^{1/2}}.
%\end{eqnarray}
%


\section{SI3: Finite element method}\label{appC}

\addcontentsline{toc}{section}{SI3: Finite element method}

 
The rescaled displacement $\tilde{\bm{U}}$ is computed by solving the governing equations (\ref{ges1})-(\ref{dicontin}) together with the boundary conditions  (\ref{bcs1})- (\ref{bcs6}) by using a finite element method (FEM) with a Newton solver from the FEM library FEniCS\cite{logg2012automated}. Handling the delta function and the step function requires careful numerical treatment to ensure adequate resolution and accuracy. To address this issue, we employ appropriate approximation techniques for both functions. For the step function $H_s(\tilde{r}-\tilde{R})$, we approximate it with the inverse of  tangent function as $H_s(\tilde{r}-\tilde{R})\approx F_s(r;R,\ell_m)=\arctan\left[ (r -R )/\ell_m \right]/\pi+1/2$, where $l_m$ can be interpreted as a microscopic length \citep{Hui2014,Dervaux2015,Chan2022}  such that $l_m \ll l $. As the derivative of a step function is a delta function, we approximate the Dirac delta function by the derivative of $F_s(r;R,\ell_m)$. Defining $F_d(r;R,\ell_m)=\partial F_s/\partial r$, we approximate $\delta (r-R) \approx F_d(r;R,\ell_m)=l_m/\pi\left[(R-r)^2+l_m^2\right]$. In the limit that $\ell_m\rightarrow 0$, $F_d(r;R,\ell_m\rightarrow 0)=\delta(r-R)$ \cite{Karpitschka2015}. For all our computations, we take $\ell_m/l=10^{-7}$.  

We have used the adaptive mesh sizing such that the mesh size far away from the contact line is chosen to ensure the change of $|\theta-\theta_Y|$ is less than 2$\%$. The smallest mesh size in the contact line region is 1$\%$ of  $l_m$. 

  Mesh convergence of the numerical solver is demonstrated for the sessile droplet case shown in Fig \ref{fig9} in which  $\tilde{u}_z$ is plotted as a function of $\tilde{r}-\tilde{R}$ with three mesh resolutions: $\tilde{H}/d\tilde{x}=20$, $40$ and $80$, where $d\tilde{x}$ is the mesh size far away from the contact line. The inset shows the zoom into the dimple position. The plot demonstrates good mesh convergence.


\begin{figure}
\begin{center}
\includegraphics[width=0.8\textwidth]{Figures//fig9.pdf}
\caption{ The rescaled displacement $\tilde{u}_z$ as a function of $\tilde{r}-\tilde{R}$ for 3 different mesh size $\tilde{H}/d\tilde{x}_0$ is the mesh size far away from the contact line.We show the numerical results with 3 different mesh sizes.The inset: the zoom into the dimple position.}  \label{fig9}
\end{center}
\end{figure}


%%%%%%%%%%%%%%%%%%%%%%%%%%%%%%%%%%%%%%%%%%%%%%%%%%%%%%%%%%%%%%%%%%%%%
%% The appropriate \bibliography command should be placed here.
%% Notice that the class file automatically sets \bibliographystyle
%% and also names the section correctly.
%%%%%%%%%%%%%%%%%%%%%%%%%%%%%%%%%%%%%%%%%%%%%%%%%%%%%%%%%%%%%%%%%%%%%
\bibliography{Ridge_form}

\end{document}
