# Supplementary material for: Soft Wetting Ridge Rotation in Sessile Droplets and Capillary Bridges
Source: Langmuir. 2025 Feb 3;41(6):4146–53. doi: 10.1021/acs.langmuir.4c04667 (PMC11841037; doi:10.1021/acs.langmuir.4c04667)
Supplement: Supplementary file 2 — la4c04667_si_002.zip [file la4c04667_si_002.zip › SupportingInformation/rsc.bib]

@ARTICLE{Abernethy2003,
  author = {Colin D. Abernethy and Gareth M. Codd and Mark D. Spicer
    and Michelle K. Taylor},
  title = {{A} highly stable {N}-heterocyclic carbene complex of
    trichloro-oxo-vanadium(\textsc{v}) displaying novel
    {C}l---{C}(carbene) bonding interactions},
  journal = {{J}. {A}m. {C}hem. {S}oc.},
  year = {2003},
  volume = {125},
  pages = {1128--1129},
  number = {5},
  doi = {10.1021/ja0276321},
}

@MISC{ACS2007,
  url = {http://pubs.acs.org/books/references.shtml},
}

@ARTICLE{Arduengo1992,
  author = {Arduengo, III, Anthony J. and H. V. Rasika Dias and
    Richard L. Harlow and Michael Kline},
  title = {{E}lectronic stabilization of nucleophilic carbenes},
  journal = {{J}.~{A}m.\ {C}hem.\ {S}oc.},
  year = {1992},
  volume = {114},
  pages = {5530--5534},
  number = {14},
  doi = {10.1021/ja00040a007},
}

@ARTICLE{Arduengo1994,
  author = {Arduengo, III, Anthony J. and Siegfried F. Gamper and
    Joseph C. Calabrese and Fredric Davidson},
  title = {{L}ow-coordinate carbene complexes of nickel(0) and
    platinum(0)},
  journal = {{J}.~{A}m.\ {C}hem. {S}oc.},
  year = {1994},
  volume = {116},
  pages = {4391--4394},
  number = {10},
  doi = {10.1021/ja00089a029},
}

@ARTICLE{Eisenstein2005,
  author = {Appelhans, Leah N. and Zuccaccia, Daniele and Kovacevic,
    Anes and Chianese, Anthony R. and Miecznikowski, John R. and
    Macchioni, Aleco and Clot, Eric and Eisenstein, Odile and
    Crabtree, Robert H.},
  title = {{A}n anion-dependent switch in selectivity results from a
    change of {C}---{H} activation mechanism in the reaction of an
    imidazolium salt with \ce{IrH5(PPh3)2}},
  journal = {{J}.~{A}m.\ {C}hem. {S}oc.},
  year = {2005},
  volume = {127},
  pages = {16299--16311},
  number = {46},
  doi = {10.1021/ja055317j},
}

@BOOK{Coghill2006,
  title = {{T}he {ACS} {S}tyle {G}uide},
  publisher = {{O}xford {U}niversity {P}ress, {I}nc. and
               {T}he {A}merican {C}hemical {S}ociety},
  year = {2006},
  editor = {Coghill, Anne M. and Garson, Lorrin R.},
  address = {{N}ew {Y}ork},
  edition = {3},
  subtitle = {{E}ffective {C}ommunication of {S}cientific
    {I}nformation},
}

@BOOK{Cotton1999,
  title = {{A}dvanced {I}norganic {C}hemistry},
  publisher = {Wiley},
  year = {1999},
  author = {Cotton, Frank Albert and Wilkinson, Geoffrery and
    Murillio, Carlos A. and Bochmann, Manfred},
  address = {Chichester},
  edition = {6},
}

@ARTICLE{Mena2000,
  author = {Angel Abarca and Pilar G\'omez-Sal and Avelino Mart\'in
    and Miguel Mena and Josep Mar\'ia Poblet and Carlos Y\'elamos},
  title = {{A}mmonolysis of mono(pentamethylcyclopentadienyl)
    titanium(\textsc{iv}) derivatives},
  journal = {Inorg. Chem.},
  year = {2000},
  volume = {39},
  pages = {642--651},
  number = {4},
  doi = {10.1021/ic9907718},
}
